# Supplementary material for: Generation and applications of simulated datasets to integrate social network and demographic analyses
Source: Ecol Evol. 2023 May 15;13(5):e9871. doi: 10.1002/ece3.9871 (PMC10185435; doi:10.1002/ece3.9871)
Supplement: Supplementary file 3 — Appendix S3 [file ECE3-13-e9871-s001.zip]

Archive with 1 entries (1 files):
- 3_Fig2Code.R
