# Supplementary material for: Generation and applications of simulated datasets to integrate social network and demographic analyses
Source: Ecol Evol. 2023 May 15;13(5):e9871. doi: 10.1002/ece3.9871 (PMC10185435; doi:10.1002/ece3.9871)
Supplement: Supplementary file 3 — Appendix S3 [file ECE3-13-e9871-s001.zip › 3_Fig2Code.R]

##Load required packages
library(genNetDem)
library(viridis)

##Set seed (so that same networks are always regenerated)
set.seed(10)

##Generate populations
pop1<-population_generation_basic(n=50,ng=50,plot=FALSE)
pop2<-population_generation_basic(n=50,ng=10,plot=FALSE)

##Colour palette
cols<-viridis(10)

##Generate individual data
ii<-indiv_info_gen(indiv_info=data.frame(pop1[[1]]$indivs),indiv_data=pop1[[1]],trait="Size",trait_type="cov",x_dist="lnorm")

##Generate networks
net1<-network_generation_covariates(indiv_data=pop1[[1]],dist_mat=pop1[[2]],indiv_info=ii,
                                   p_ig=0.7,wi_m=0.5,wi_v=0.01,p_og=0.2,wo_m=0.2,wo_v=0.005,
                                   d_effp=8,d_effw=4,covs=2,effs=list(matrix(0,nr=1,nc=8)),plot=FALSE)
net2<-network_generation_covariates(indiv_data=pop2[[1]],dist_mat=pop2[[2]],indiv_info=ii,
                                    p_ig=0.7,wi_m=0.5,wi_v=0.01,p_og=0.2,wo_m=0.2,wo_v=0.005,
                                    d_effp=8,d_effw=4,covs=2,effs=list(matrix(0,nr=1,nc=8)),plot=FALSE)
net3<-network_generation_covariates(indiv_data=pop1[[1]],dist_mat=pop1[[2]],indiv_info=ii,
                                    p_ig=0.7,wi_m=0.5,wi_v=0.01,p_og=0.2,wo_m=0.2,wo_v=0.005,
                                    d_effp=0,d_effw=2,covs=2,effs=list(matrix(0,nr=1,nc=8)),plot=FALSE)
net4<-network_generation_covariates(indiv_data=pop2[[1]],dist_mat=pop2[[2]],indiv_info=ii,
                                    p_ig=0.7,wi_m=0.5,wi_v=0.01,p_og=0.2,wo_m=0.2,wo_v=0.005,
                                    d_effp=0,d_effw=2,covs=2,effs=list(matrix(0,nr=1,nc=8)),plot=FALSE)

##Plot networks
par(bty="n",bg="gray95",fg="black",mar=c(0,0,4,0),mfrow=c(2,2))
plot(net1[[2]],vertex.label=NA,vertex.size=10,vertex.color="black",edge.color="gray60",edge.width=igraph::E(net1[[2]])$weight*10,vertex.frame.color="gray95",edge.curved=0.2)
mtext("Strong spatial structure",side=3,cex=1.25,line=1.5)
mtext("No group structure",side=3,cex=1.25,line=0)
mtext("a)",side=3,adj=0.05,cex=1.2,line=1.5)
plot(net2[[2]],vertex.label=NA,vertex.size=10,vertex.color=cols[pop2[[1]]$groups],edge.color="gray60",edge.width=igraph::E(net2[[2]])$weight*10,vertex.frame.color="gray95",edge.curved=0.2)
mtext("Strong spatial structure",side=3,cex=1.25,line=1.5)
mtext("Social group structure",side=3,cex=1.25,line=0)
mtext("b)",side=3,adj=0.05,cex=1.2,line=1.5)
plot(net3[[2]],vertex.label=NA,vertex.size=10,vertex.color="black",edge.color="gray60",edge.width=igraph::E(net3[[2]])$weight*10,vertex.frame.color="gray95",edge.curved=0.2)
mtext("Weak spatial structure",side=3,cex=1.25,line=1.5)
mtext("No group structure",side=3,cex=1.25,line=0)
mtext("c)",side=3,adj=0.05,cex=1.2,line=1.5)
plot(net4[[2]],vertex.label=NA,vertex.size=10,vertex.color=cols[pop2[[1]]$groups],edge.color="gray60",edge.width=igraph::E(net4[[2]])$weight*10,vertex.frame.color="gray95",edge.curved=0.2)
mtext("Weak spatial structure",side=3,cex=1.25,line=1.5)
mtext("Social group structure",side=3,cex=1.25,line=0)
mtext("d)",side=3,adj=0.05,cex=1.2,line=1.5)
